# Supplementary material for: Immunometabolic interference between cancer and COVID-19
Source: Front Immunol. 2023 Mar 29;14:1168455. doi: 10.3389/fimmu.2023.1168455 (PMC10090695; doi:10.3389/fimmu.2023.1168455)
Supplement: Supplementary Table 1 — List of modulated lipids in PBMCs with fold changes (FC) and p-values. [file Table_1.xlsx]

## Sheet: modulated lipids
Sars-Cov-2 cancer patients versus CP	FC	raw.pval		Sars-Cov-2 cancer patients versus Sars-Cov-2	FC	raw.pval		Sars-Cov-2 versus HEALTHY	FC	raw.pval		cancer patients versus HEALTHY	FC	raw.pval		Sars-Cov-2 cancer patients versus HEALTHY	FC	raw.pval
Cer 38:0;2O|Cer 18:0;2O/20:0	6.5271	9.4179e-05		DG 32:5	2.5193	0.013718		LPE O-3:0	0.43005	1.7295e-07		Nicotinamide	0.67114	0.0026194		Nicotinamide	0.46848	2.2705e-05
Cer 42:1;2O|Cer 18:0;2O/24:1	4.1225	0.00076495		CE 26:6	1.4809	0.013981		Nicotinamide	0.42682	3.105e-07		Cer 40:0;2O|Cer 18:0;2O/22:0	0.37321	0.0034548		LPE O-3:0	0.45131	0.0001365
MG 14:0	0.36955	0.0017077		NAE 22:1	2.0022	0.017531		PC O-44:4	0.42012	4.6519e-06		Cer 42:1;2O|Cer 18:0;2O/24:1	0.38824	0.004473		TG 58:7|TG 18:1_18:2_22:4	8.7076	0.00025411
LPE O-3:0	0.46841	0.0027673		TG 52:1|TG 16:0_18:0_18:1	0.6706	0.018205		PC O-46:4	0.36729	2.2225e-05		PE 36:2|PE 18:0_18:2	0.55244	0.0049267		Cer 38:0;2O|Cer 18:0;2O/20:0	4.8569	0.00033855
NAE 24:5	0.4729	0.0038082		DG 22:1	2.18	0.020287		NAE 14:1	0.39795	5.2432e-05		SM 40:1;2O|SM 18:1;2O/22:0	0.44803	0.013748		PC 34:2|PC 16:0_18:2	0.61844	0.0008006
Cer 40:0;2O|Cer 18:0;2O/22:0	2.865	0.0050178		NAE 14:1	2.0189	0.035576		NAE 13:1	0.49983	0.0015137		Cer 42:0;2O|Cer 18:0;2O/24:0	0.43182	0.017073		PC O-36:2	3.5508	0.0011225
TG 58:7|TG 18:1_18:2_22:4	2.9313	0.0059206						PC 38:4|PC 18:0_20:4	0.56558	0.0017295		PC O-44:4	0.53068	0.018419		PC O-44:4	0.4762	0.0012503
TG 48:1|TG 14:0_16:0_18:1	0.34287	0.0075658						PI 38:4	0.65945	0.0018802		PE 40:6	0.54325	0.021583		PE 36:4|PE 16:0_20:4	0.58702	0.001901
TG 50:0|TG 16:0_16:0_18:0	0.41805	0.0079837						PC 40:6|PC 18:0_22:6	0.52367	0.0020609		TG 46:1|TG 14:0_16:0_16:1	2.5333	0.026222		TG 50:2|TG 16:0_16:1_18:1	1.8429	0.0026642
Cer 41:0;2O|Cer 18:0;2O/23:0	2.6815	0.00806						FA 22:0;2O	0.54176	0.0028307		TG 49:1|TG 15:0_16:0_18:1	4.2793	0.031224		TG 56:3|TG 18:1_18:1_20:1	2.9138	0.0046533
TG 55:0|TG 15:0_16:0_24:0	0.4465	0.0083218						PE O-38:8	0.48091	0.003111		PC 38:4|PC 18:1_20:3	0.69363	0.036915		PC 38:5|PC 18:1_20:4	0.62357	0.0049601
PC O-36:2	2.3361	0.0093035						PE P-38:6|PE P-16:0_22:6	0.38906	0.0031745		MG 14:0	2.2581	0.037039		LPC 18:0/0:0	0.67524	0.0052602
MG 18:0	0.43911	0.012956						PC 34:2|PC 16:0_18:2	0.61991	0.0033584		DG 24:1	0.39924	0.045377		TG 51:1|TG 16:0_17:0_18:1	1.6612	0.0079848
Nicotinamide	0.69803	0.013103						PE 40:5|PE 18:0_22:5	0.50479	0.0035303		PC 36:3|PC 18:1_18:2	0.43598	0.047497		PC O-46:4	0.49434	0.0087785
PC 32:1|PC 16:0_16:1	2.6399	0.014438						PE O-40:9	0.49239	0.0053012		PC O-46:4	0.53988	0.04752		PC 38:6|PC 18:2_20:4	0.55508	0.0092407
TG 58:7|TG 18:1_20:2_20:4	7.1218	0.017775						Cer 38:0;2O|Cer 18:0;2O/20:0	4.0546	0.006691		DG 27:3	3.0145	0.047595		PC 38:4|PC 18:0_20:4	0.65835	0.011289
TG 56:0|TG 15:0_16:0_25:0	0.45822	0.019153						FA 22:6;O	0.37377	0.0075663		DG 32:5	3.1155	0.047952		PI 38:4	0.6959	0.013163
PE 38:6	2.1051	0.019383						PC 38:5|PC 18:1_20:4	0.61813	0.0086018		DG 22:1	3.0906	0.048785		TG 52:2|TG 16:0_18:1_18:1	1.8988	0.01633
TG 56:3|TG 18:1_18:1_20:1	2.1484	0.019661						FA 18:1;2O	0.58796	0.010154						SM 42:2;2O|SM 18:1;2O/24:1	0.67081	0.017446
MG 16:0	0.47335	0.020144						NAE 22:1	0.50937	0.010764						TG 52:3|TG 16:0_18:1_18:2	1.8473	0.019268
TG 58:1|TG 16:0_24:0_18:1	0.49482	0.021616						FA 22:5;O	0.35109	0.011654						NAE 16:1	4.0171	0.021431
TG 49:0|TG 15:0_16:0_18:0	0.46991	0.0227						PE P-40:7|PE P-18:1_22:6	0.45486	0.012206						PE 40:5|PE 18:0_22:5	0.53296	0.022619
TG 46:0|TG 14:0_16:0_16:0	0.52008	0.024956						PE 36:4|PE 16:0_20:4	0.62505	0.012795						TG 58:6|TG 18:1_18:1_22:4	4.7894	0.022732
LPC 18:2/0:0	2.2948	0.026848						PC 38:6|PC 18:2_20:4	0.58334	0.012813						LPE 20:3	2.3353	0.029068
TG 47:0|TG 14:0_16:0_17:0	0.49722	0.026882						PC 36:3|PC 18:1_18:2	0.51396	0.012833						TG 54:2|TG 16:0_18:1_20:1	1.3854	0.02952
TG 48:2|TG 14:0_16:1_18:1	0.55752	0.027655						PE 36:2|PE 18:0_18:2	0.68448	0.012845						TG 54:3|TG 18:0_18:1_18:2	2.0195	0.029925
TG 47:1|TG 15:0_16:0_16:1	0.50485	0.028128						TG 50:2|TG 16:0_16:1_18:1	2.9212	0.013941						TG 58:7|TG 18:1_20:2_20:4	5.523	0.033905
TG 49:1|TG 15:0_16:0_18:1	0.41998	0.031726						CAR 24:0	0.54286	0.015037						FA 22:5;O	0.33868	0.034587
PC 38:5|PC 18:1_20:4	0.64974	0.036936						NAE 12:0	0.47819	0.017284						LPE 20:4	1.9464	0.03674
CAR 6:0	0.65789	0.037656						FA 18:0	0.62363	0.018586						PC 36:1|PC 18:0_18:1	0.70367	0.037752
TG 48:0|TG 15:0_16:0_17:0	0.54758	0.041316						PE P-36:4|PE P-16:0_20:4	0.54899	0.019112						LPE O-18:1	0.49112	0.038235
TG 46:2|TG 12:0_16:1_18:1	0.5187	0.041404						NAE 18:1	0.58184	0.020632						LPC 20:4	1.6491	0.041897
TG 46:1|TG 14:0_16:0_16:1	0.57482	0.04455						NAE 16:1	3.2113	0.021411						PC 40:6|PC 18:0_22:6	0.62473	0.042227
SM 40:1;2O|SM 18:1;2O/22:0	1.623	0.046833						CAR 22:0	0.5786	0.022463						TG 54:4|TG 18:1_18:1_18:2	1.8282	0.042795
TG 57:1|TG 16:0_25:0_16:1	0.50681	0.048874						PE 40:6	0.63825	0.022621						FA 22:6;O	0.42642	0.047042
								FA 15:4;2O	0.58268	0.023004						DG 26:1	2.0521	0.049936
								FA 16:0	0.64444	0.023388
								PE P-36:5|PE P-16:0_20:5	0.40344	0.023794
								PE P-38:5|PE P-16:0_22:5	0.51669	0.025524
								PE 40:7	0.56896	0.026932
								PC O-38:5	0.71023	0.028116
								TG 52:1|TG 16:0_18:0_18:1	1.7188	0.028714
								FA 20:4;O	0.44904	0.029601
								LPC 18:0/0:0	0.69738	0.031938
								PC O-35:1	0.60391	0.034257
								PC O-36:2	3.4691	0.035126
								TG 56:3|TG 18:1_18:1_20:1	3.6062	0.038537
								PE P-40:6|PE P-18:0_22:6	0.53086	0.039674
								PC 36:5	0.63472	0.040097
								TG 50:1|TG 16:0_16:0_18:1	2.1018	0.042423
								NAE 20:2	0.64322	0.047056
								TG 58:6|TG 18:1_18:1_22:4	6.4709	0.047601
								ST 27:1;O;S	0.62785	0.048095
								DG 44:6|DG 18:0_26:6	0.62377	0.049682
								FA 28:7	0.64291	0.049708
