# Supplementary material for: Immunometabolic interference between cancer and COVID-19
Source: Front Immunol. 2023 Mar 29;14:1168455. doi: 10.3389/fimmu.2023.1168455 (PMC10090695; doi:10.3389/fimmu.2023.1168455)
Supplement: Supplementary Table 2 — List of modulated proteins in PBMCs with fold changes (PC) and p-values. [file Table_2.xlsx]

## Sheet: Sars-Cov-2 cancer vs cancer
Proteins	p-value	Fold Change
RAB7A_HUMAN	0.02704	11.295
RASA3_HUMAN	0.00508	10.3409
S10A9_HUMAN	0.02854	9.8119
SET_HUMAN	0.02209	8.01725
RAB6B_HUMAN	0.0384	7.86052
FAS_HUMAN	0.00214	7.10971
CATG_HUMAN	0.03601	6.8973
FA5_HUMAN	0.00034	6.76054
ITB3_HUMAN	0.00175	5.90178
ARF5_HUMAN	0.04313	5.60645
ML12B_HUMAN	0.00194	5.47226
FIBB_HUMAN	0.00741	4.88543
GLOD4_HUMAN	0.00629	4.82165
PDLI1_HUMAN	0.00116	4.7605
URP2_HUMAN	0.00726	4.75767
PGH1_HUMAN	0.03844	4.70963
PRPS3_HUMAN	0.00401	4.67274
1A11_HUMAN	0.00899	4.40016
CD177_HUMAN	0.01443	4.40014
GP1BA_HUMAN	0.0256	4.25149
MYO1G_HUMAN	0.01003	4.22379
ITA6_HUMAN	0.0006	4.21382
CALD1_HUMAN	0.01618	4.13868
ITA2B_HUMAN	0.0002	4.12811
ELNE_HUMAN	0.04995	4.08274
TGFB1_HUMAN	0.01319	4.04287
ELOB_HUMAN	0.04135	3.92649
GLU2B_HUMAN	0.00089	3.85131				Sars-Cov-2 cancer patients versus CP
MMRN1_HUMAN	0.01613	3.83827
GRP2_HUMAN	0.00644	3.82814
AMPL_HUMAN	0.02382	3.81261
ZN195_HUMAN	0.0246	3.78336
HEM2_HUMAN	0.02737	3.76299
LIMS1_HUMAN	0.00041	3.68514
ETFA_HUMAN	0.02039	3.67479
JAM3_HUMAN	0.0126	3.64423
HPSE_HUMAN	0.00835	3.62166
GDIA_HUMAN	0.02487	3.61137
HSPB1_HUMAN	0.01001	3.5953
OXSR1_HUMAN	0.02443	3.57615
SC31A_HUMAN	0.02317	3.5522
CD36_HUMAN	0.00076	3.54934
TBA4A_HUMAN	0.03187	3.54689
COPA_HUMAN	0.00451	3.48752
UBE2N_HUMAN	0.02597	3.48259
MX1_HUMAN	0.00484	3.4597
LSM7_HUMAN	0.01617	3.40574
ANX11_HUMAN	0.00376	3.34437
RL24_HUMAN	0.00784	3.33212
G3P_HUMAN	0.01101	3.33143
CYFP1_HUMAN	0.0058	3.29848
CBX3_HUMAN	0.00118	3.24705
ARPC5_HUMAN	0.00103	3.22348
ENDD1_HUMAN	0.00723	3.2038
GPDM_HUMAN	0.02998	3.1765
PPIB_HUMAN	0.00267	3.10966
CAVN2_HUMAN	0.01826	3.08762
FIBG_HUMAN	0.00039	3.06884
RB27B_HUMAN	0.01815	3.06414
ILK_HUMAN	0.00077	3.03262
CAN1_HUMAN	0.0114	3.01332
CATD_HUMAN	0.04998	2.99832
ILF3_HUMAN	0.01048	2.98964
DCTN2_HUMAN	0.00478	2.98224
RL27A_HUMAN	0.04411	2.96466
TBB1_HUMAN	0.00853	2.91853
ALBU_HUMAN	0.022	2.91514
TFR1_HUMAN	0.02069	2.87579
ITB1_HUMAN	0.00393	2.86957
GRAA_HUMAN	0.0408	2.86433
GELS_HUMAN	0.00089	2.80022
EIF3D_HUMAN	0.02077	2.79091
PDC10_HUMAN	0.01202	2.78099
TYPH_HUMAN	0.00993	2.77477
CAND2_HUMAN	0.04111	2.76917
KPCB_HUMAN	0.03015	2.7551
CXCL7_HUMAN	0.01357	2.70995
HNRPD_HUMAN	0.01847	2.66182
TCPG_HUMAN	0.01289	2.60874
SORCN_HUMAN	0.00068	2.60464
NDUA4_HUMAN	0.0024	2.58927
SYUA_HUMAN	0.0012	2.58683
RS13_HUMAN	0.02716	2.58303
TLN1_HUMAN	0.00517	2.5709
AKCL2_HUMAN	0.04962	2.53673
NDKB_HUMAN	0.01684	2.50403
IPYR_HUMAN	0.0026	2.50231
NONO_HUMAN	0.01082	2.49721
6PGD_HUMAN	0.00678	2.46764
RAP1B_HUMAN	0.00367	2.46179
VINC_HUMAN	0.00301	2.44404
ACTN1_HUMAN	0.0055	2.43191
PDIA1_HUMAN	0.02824	2.43045
ECHA_HUMAN	0.02778	2.39575
CBR1_HUMAN	0.0172	2.37293
CASP3_HUMAN	0.0481	2.30887
TPM1_HUMAN	0.03164	2.26999
ATP5I_HUMAN	0.0198	2.22899
UGPA_HUMAN	0.04883	2.2163
GRP78_HUMAN	0.00702	2.21272
FIBA_HUMAN	0.01993	2.18293
STOM_HUMAN	0.004	2.16693
RS3_HUMAN	0.0183	2.15828
TSP1_HUMAN	0.00334	2.0698
NASP_HUMAN	0.04861	2.02638
TCPH_HUMAN	0.02354	2.0032
ACTZ_HUMAN	0.02739	1.95799
EF1A3_HUMAN	0.01917	1.94984
MYL6_HUMAN	0.04347	1.91353
ALDOA_HUMAN	0.01244	1.90431
FCERG_HUMAN	0.01265	1.90226
SRC_HUMAN	0.00343	1.9019
TPM4_HUMAN	0.00347	1.87632
NTF2_HUMAN	0.01312	1.84806
DECR_HUMAN	0.03113	1.84426
COX6C_HUMAN	0.02059	1.84135
PGM1_HUMAN	0.0431	1.82756
HNRPU_HUMAN	0.03701	1.79082
PLEK_HUMAN	0.01349	1.76797
IDHP_HUMAN	0.02547	1.76682
1433Z_HUMAN	0.03581	1.75648
HXK1_HUMAN	0.00015	1.73377
H4_HUMAN	0.03076	1.71333
NNTM_HUMAN	0.01903	1.71118
CISY_HUMAN	0.02185	1.7025
RSU1_HUMAN	0.04498	1.702
ZYX_HUMAN	0.0345	1.68146
PDIA4_HUMAN	0.01644	1.66402
ACTN4_HUMAN	0.02903	1.66171
BIN2_HUMAN	0.00023	1.65932
TERA_HUMAN	0.02116	1.6135
F13A_HUMAN	0.04759	1.6094
GSTO1_HUMAN	0.02546	1.60209
PDIA3_HUMAN	0.01851	1.47569
TPM3_HUMAN	0.00635	1.44378
CAP1_HUMAN	0.03113	0.682721
RS6_HUMAN	0.03201	0.679315
PLEC_HUMAN	0.00382	0.675477
MIC19_HUMAN	0.03626	0.656543
RANG_HUMAN	0.03299	0.654608
TCPE_HUMAN	0.02832	0.637516
TCPD_HUMAN	0.01952	0.637446
RL4_HUMAN	0.04552	0.6349
MGST3_HUMAN	0.0177	0.623453
VIME_HUMAN	0.0477	0.62128
LSP1_HUMAN	0.00692	0.617452
ACTB_HUMAN	0.04482	0.615453
HNRH3_HUMAN	0.00683	0.614471
HXK3_HUMAN	0.02755	0.612813
HP1B3_HUMAN	0.04175	0.612494
SF3B6_HUMAN	0.01845	0.611618
EF1A1_HUMAN	0.04533	0.607661
PTN6_HUMAN	0.00268	0.600912
RL8_HUMAN	0.02574	0.576368
ENOG_HUMAN	0.00332	0.575489
CALM1_HUMAN	0.00361	0.573912
HNRL2_HUMAN	0.04713	0.572833
NHRF1_HUMAN	0.01207	0.56897
RS4X_HUMAN	0.00051	0.568268
AN32A_HUMAN	0.0109	0.566682
TALDO_HUMAN	0.00113	0.565868
ICAL_HUMAN	0.0003	0.564246
DPYL2_HUMAN	0.0036	0.564222
SH3L3_HUMAN	0.001	0.557364
RS21_HUMAN	0.0214	0.556029
HMGA1_HUMAN	0.00407	0.55081
RBMX_HUMAN	0.00038	0.550626
FYB1_HUMAN	0.01899	0.545469
UE2NL_HUMAN	0.00525	0.543872
CAZA1_HUMAN	0.02605	0.54189
IF2A_HUMAN	0.02538	0.541658
ROA2_HUMAN	6.9419e-05	0.539653
SRP14_HUMAN	0.00159	0.5296
NUDC_HUMAN	0.02272	0.526834
K2C73_HUMAN	0.02463	0.524494
RL26L_HUMAN	0.00288	0.521242
SSBP_HUMAN	0.00462	0.515599
1433F_HUMAN	0.02697	0.506209
HNRPM_HUMAN	0.00129	0.50285
AHNK_HUMAN	0.03676	0.496378
PSIP1_HUMAN	0.04409	0.490557
STX7_HUMAN	0.01888	0.490441
LBR_HUMAN	0.00062	0.487004
CHM1B_HUMAN	0.04267	0.486298
H2B1B_HUMAN	0.00943	0.484356
NUCKS_HUMAN	0.01862	0.481511
CD14_HUMAN	0.02706	0.480313
ENOA_HUMAN	0.01714	0.479918
ROA0_HUMAN	0.01158	0.474843
PRAF3_HUMAN	0.033	0.473572
RL23_HUMAN	0.02216	0.471945
TYB10_HUMAN	0.03618	0.470438
PA2G4_HUMAN	0.00189	0.47022
CPNE1_HUMAN	0.04972	0.468365
IGHG3_HUMAN	0.02312	0.463271
H1X_HUMAN	0.00091	0.463225
SEPT7_HUMAN	0.00171	0.462784
RL3_HUMAN	0.0054	0.455321
PCBP1_HUMAN	6.6124e-06	0.448832
PAIRB_HUMAN	0.00014	0.44286
APEX1_HUMAN	0.00053	0.436229
TMA7_HUMAN	0.0325	0.431137
RBM39_HUMAN	0.01073	0.428333
LEUK_HUMAN	0.00138	0.427966
GLRX1_HUMAN	0.00072	0.427197
ALDR_HUMAN	0.0004	0.426745
LMNA_HUMAN	0.0044	0.421543
EVL_HUMAN	0.03798	0.418258
CY24B_HUMAN	0.02287	0.414053
RBM8A_HUMAN	0.00027	0.408125
HMGN4_HUMAN	0.00062	0.407421
COTL1_HUMAN	4.5451e-05	0.40558
SDHB_HUMAN	0.00142	0.403064
TES_HUMAN	0.02235	0.401086
DNJC8_HUMAN	0.00021	0.391332
IF5A1_HUMAN	0.00029	0.389773
RL29_HUMAN	0.0282	0.388969
PEBP1_HUMAN	6.4023e-05	0.388328
RL31_HUMAN	4.0723e-05	0.387148
HNRPC_HUMAN	1.5756e-05	0.385968
RL23A_HUMAN	0.00012	0.377365
SEPT2_HUMAN	0.00297	0.374109
PRKDC_HUMAN	0.03265	0.372512
ACON_HUMAN	1.2228e-05	0.371416
JAGN1_HUMAN	0.02548	0.36908
CD44_HUMAN	0.03608	0.364426
SARNP_HUMAN	0.00149	0.362719
RL15_HUMAN	0.01403	0.356391
DPYL5_HUMAN	0.00022	0.355765
H2AX_HUMAN	0.00135	0.354451
RL34_HUMAN	0.00115	0.352932
H2B1K_HUMAN	9.5197e-05	0.347712
H2B1M_HUMAN	5.2163e-05	0.345761
PABP3_HUMAN	0.00029	0.34462
CYBP_HUMAN	0.01569	0.344098
NUDT5_HUMAN	0.00443	0.335982
RGS12_HUMAN	0.00021	0.335976
RS5_HUMAN	0.00016	0.334795
CAPG_HUMAN	0.00118	0.333072
RBM3_HUMAN	0.00497	0.331448
KYNU_HUMAN	5.6164e-05	0.325813
GIMA4_HUMAN	0.0017	0.324676
KHDR1_HUMAN	1.0127e-05	0.322868
H2B3B_HUMAN	0.02824	0.322167
ROA1_HUMAN	3.5135e-05	0.293227
PTMA_HUMAN	1.7777e-06	0.291164
CD5_HUMAN	0.00361	0.288151
H2B2F_HUMAN	0.03171	0.282498
H2B2E_HUMAN	0.02895	0.277345
HMGN2_HUMAN	0.01381	0.271281
CREM_HUMAN	5.3634e-06	0.270515
RAC2_HUMAN	0.04407	0.267397
SNRPA_HUMAN	2.0664e-06	0.262354
CD99_HUMAN	3.2142e-06	0.260093
CYC_HUMAN	0.02039	0.250678
RL30_HUMAN	0.00524	0.241172
H2B1D_HUMAN	0.01999	0.23029
PSB10_HUMAN	6.3219e-06	0.224712
NFKB1_HUMAN	0.04317	0.205903
SPTCS_HUMAN	0.01531	0.189438
RS9_HUMAN	0.00078	0.188292
ROA3_HUMAN	1.8291e-05	0.177522
UTRO_HUMAN	0.00141	0.16347
H2A2C_HUMAN	0.02713	0.0922221

## Sheet: Sars-Cov-2 cancer vs Sars-Cov-2
Protein Name	P-value	Fold Change
COX6C_HUMAN	0.00015	2.4354
GRAA_HUMAN	0.00688	1.65857
DCTN2_HUMAN	0.01043	1.89461
RHOG_HUMAN	0.01052	0.290692
K2C73_HUMAN	0.01055	1.5945
S10A4_HUMAN	0.01481	0.273643
1433E_HUMAN	0.01602	1.59851
CBX3_HUMAN	0.02163	0.39712
ARL8B_HUMAN	0.0314	2.33109
SNF5_HUMAN	0.0341	2.65094
UTRO_HUMAN	0.03523	1.52417
H15_HUMAN	0.03653	0.540304
VDAC3_HUMAN	0.0371	2.81667
RL27_HUMAN	0.03968	2.04621
ZN195_HUMAN	0.04112	1.9083
RASA3_HUMAN	0.04155	1.80125
GLOD4_HUMAN	0.04263	0.46849
F13A_HUMAN	0.04712	2.01522
GNAI2_HUMAN	0.04739	22.6288
H2A1_HUMAN	0.04928	0.276435

## Sheet: Sars-Cov-2 vs HEALTHY
Protein Name	P-value	Fold Change
GP1BB_HUMAN	0.02335	13.0462
GP1BA_HUMAN	0.01996	6.20223
FA5_HUMAN	0.00513	5.85892
MYH16_HUMAN	0.03596	5.2441
PNPH_HUMAN	0.01743	4.49876
PGH1_HUMAN	0.02658	4.44447
UB2V1_HUMAN	0.04921	4.35094
AT5EL_HUMAN	0.02415	3.79147
HPSE_HUMAN	0.01894	3.7055
ITB3_HUMAN	0.00094	3.56482
FIBB_HUMAN	0.01507	3.38384
URP2_HUMAN	0.03585	3.34775
RTN4_HUMAN	0.04408	3.13315
ITA6_HUMAN	0.04445	3.13076
PPIB_HUMAN	5.6771e-05	2.99081
K2C73_HUMAN	0.02564	2.97868
ILK_HUMAN	1.0727e-06	2.96979
GPDM_HUMAN	0.02381	2.85383
H2AZ_HUMAN	0.04678	2.84953
F13A_HUMAN	0.02584	2.83783
RB27B_HUMAN	0.02558	2.78875
MMRN1_HUMAN	0.01614	2.73911
CHM4B_HUMAN	0.01843	2.70979
TTC24_HUMAN	0.00618	2.67041
LRC47_HUMAN	0.04936	2.65475
FIBA_HUMAN	0.02594	2.58201
GNAQ_HUMAN	0.03217	2.5527
CATD_HUMAN	0.03772	2.53864
CAVN2_HUMAN	0.02242	2.53708
CD36_HUMAN	0.04014	2.50634
K1C10_HUMAN	0.01484	2.49274
TBA4A_HUMAN	0.04996	2.47438
ML12B_HUMAN	0.041	2.44455
RAP1B_HUMAN	0.00252	2.42619
MYH9_HUMAN	0.03224	2.41444
ITB1_HUMAN	0.02573	2.39148
PDLI1_HUMAN	0.01464	2.35441
MX1_HUMAN	0.04713	2.34438
SPTB1_HUMAN	0.02779	2.34291
ARF4_HUMAN	0.04184	2.3303
FIBG_HUMAN	0.00357	2.29836
CBR3_HUMAN	0.03907	2.2829
ECH1_HUMAN	0.01443	2.27881
STXB2_HUMAN	0.00196	2.27105
AMPL_HUMAN	0.03583	2.24299
CAN1_HUMAN	0.04864	2.22462
TPM4_HUMAN	0.00137	2.19726
TPM1_HUMAN	0.01523	2.19713
CLCA_HUMAN	0.00857	2.19338
GELS_HUMAN	0.00613	2.18212
ITA2B_HUMAN	0.00117	2.08703
CALD1_HUMAN	0.04521	2.05942
G6PI_HUMAN	0.017	2.02979
STOM_HUMAN	0.03743	1.98572
VINC_HUMAN	0.01075	1.98121
GANAB_HUMAN	0.03249	1.95431
TYPH_HUMAN	0.00286	1.91051
ACTZ_HUMAN	0.02893	1.85833
CALX_HUMAN	0.01623	1.8432
CALR_HUMAN	0.01959	1.81637
TERA_HUMAN	9.1714e-05	1.74864
COPA_HUMAN	0.01096	1.69218
PDIA6_HUMAN	0.04177	1.67253
HXK1_HUMAN	0.01314	1.65785
6PGD_HUMAN	0.04	1.63931
IDHP_HUMAN	0.00916	1.63484
RB11B_HUMAN	0.01987	1.63315
CLH1_HUMAN	0.03533	1.52189
BIN2_HUMAN	0.04128	1.49255
VATB2_HUMAN	0.03198	1.45679
ENPL_HUMAN	0.04375	1.39113
LMNB1_HUMAN	0.0145	0.729291
KAD2_HUMAN	0.02009	0.726185
UBA1_HUMAN	0.02755	0.705121
COF1_HUMAN	0.01259	0.677277
HNRPM_HUMAN	0.00539	0.660054
PTN6_HUMAN	0.00179	0.66
COX6C_HUMAN	0.03674	0.649788
XRCC6_HUMAN	0.04391	0.641356
LBR_HUMAN	0.03615	0.629976
RL4_HUMAN	0.04333	0.628165
H10_HUMAN	0.02401	0.620473
SRSF2_HUMAN	0.01398	0.614305
RBM3_HUMAN	0.0407	0.607416
H13_HUMAN	0.00094	0.604222
RS6_HUMAN	0.03553	0.601882
BTF3_HUMAN	0.01374	0.57697
XRCC5_HUMAN	0.02255	0.573655
TCPB_HUMAN	0.00426	0.572381
CALM1_HUMAN	0.01391	0.569736
HNRPC_HUMAN	0.02253	0.565864
GNAI2_HUMAN	0.0416	0.563289
RL19_HUMAN	0.01361	0.560907
LEUK_HUMAN	0.00308	0.560792
CCAR2_HUMAN	0.0279	0.556905
SDHB_HUMAN	0.02041	0.553903
COTL1_HUMAN	0.01215	0.547639
CAZA1_HUMAN	0.03096	0.539238
H15_HUMAN	0.00139	0.535884
GIMA1_HUMAN	0.02075	0.535511
PEBP1_HUMAN	0.00432	0.530981
LSP1_HUMAN	0.00089	0.526782
APEX1_HUMAN	0.00732	0.513594
HMGA1_HUMAN	0.00152	0.511015
CREM_HUMAN	0.00328	0.483595
H1X_HUMAN	5.2035e-05	0.480755
HMGN2_HUMAN	0.0207	0.478877
PSIP1_HUMAN	0.00391	0.456857
ATPK_HUMAN	0.02149	0.453759
NHRF1_HUMAN	0.00085	0.447073
CAPG_HUMAN	0.00014	0.445161
LMNA_HUMAN	0.00501	0.439794
CD99_HUMAN	0.0155	0.435023
RS5_HUMAN	0.02706	0.431083
PGAM2_HUMAN	0.01978	0.42811
HMGN4_HUMAN	0.0004	0.424056
CD44_HUMAN	0.00552	0.419001
H2B2F_HUMAN	0.04892	0.416479
TMA7_HUMAN	0.00992	0.414356
KHDR1_HUMAN	0.00303	0.410257
H2B2E_HUMAN	0.0465	0.3954
DPYL5_HUMAN	0.0015	0.384561
PABP3_HUMAN	0.01189	0.373966
EVL_HUMAN	2.307e-05	0.351315
H14_HUMAN	0.00049	0.349789
H2AX_HUMAN	0.00276	0.334719
H2B3B_HUMAN	0.00016	0.31533
RL32_HUMAN	0.00099	0.304193
CYC_HUMAN	0.03077	0.295022
TM109_HUMAN	0.03443	0.278039
SPTCS_HUMAN	0.01819	0.263389
RS9_HUMAN	0.00051	0.251776
RBM39_HUMAN	0.04402	0.23623
H2A1_HUMAN	0.03237	0.0408208

## Sheet: Sars-Cov-2 cancer vs HEALTHY
Protein Name	P-value	Fold Change
LZTS2_HUMAN	0.29608	39.2218
TBA8_HUMAN	0.34861	29.4279
GP1BB_HUMAN	0.0579	19.365
H2A1B_HUMAN	0.15732	19.2222
PRTN3_HUMAN	0.35421	12.3895
RB27A_HUMAN	0.07962	11.8603
GRAK_HUMAN	0.36915	9.03383
TXNL1_HUMAN	0.30343	8.30967
GILT_HUMAN	0.18595	8.19081
CEAM1_HUMAN	0.33226	8.18902
RS20_HUMAN	0.02878	7.97623
ARF5_HUMAN	0.03254	7.97227
PNPH_HUMAN	0.26537	7.9652
SFXN3_HUMAN	0.33057	7.44653
GP1BA_HUMAN	0.01223	7.02254
RAB6B_HUMAN	0.04196	7.00407
PTX3_HUMAN	0.36818	6.98172
HBG2_HUMAN	0.09572	6.94997
FA5_HUMAN	0.0003	6.93073
OXER1_HUMAN	0.32357	6.60808
KAP3_HUMAN	0.17463	6.13791
TCPZ_HUMAN	0.1979	5.87169
MINY1_HUMAN	0.3016	5.82142
S10A9_HUMAN	0.04203	5.71401
DYH5_HUMAN	0.4073	5.45243
IGLC2_HUMAN	0.36479	5.39198
PGH1_HUMAN	0.03208	5.30696
RAC1_HUMAN	0.08165	4.70527
S10A8_HUMAN	0.10623	4.69803
SAP_HUMAN	0.12837	4.69028
AT5EL_HUMAN	0.01326	4.34292
ITA6_HUMAN	0.00056	4.31116
FETUA_HUMAN	0.08723	4.17894
MCUR1_HUMAN	0.18933	4.17589
RL28_HUMAN	0.12897	3.93425
TBA4A_HUMAN	0.02153	3.87505
PUR8_HUMAN	0.03278	3.85674
DEF3_HUMAN	0.35883	3.82742
AMPL_HUMAN	0.02387	3.82663
APMAP_HUMAN	0.06984	3.82318
CFA74_HUMAN	0.19707	3.81896
ITB3_HUMAN	0.00479	3.80247
RTN4_HUMAN	0.06159	3.77065
MYADM_HUMAN	0.08891	3.74114
CASP3_HUMAN	0.01214	3.73801
RAB7A_HUMAN	0.0719	3.71846
LSM4_HUMAN	0.08998	3.6597
RASA3_HUMAN	0.02089	3.60036
RS12_HUMAN	0.30872	3.59223
SET_HUMAN	0.05993	3.59036
ASC_HUMAN	0.1843	3.55321
FIBB_HUMAN	0.0142	3.54461
CD36_HUMAN	0.00132	3.52472
VPS4B_HUMAN	0.10551	3.48409
CATS_HUMAN	0.17937	3.45893
TAF1A_HUMAN	0.18755	3.44556
KPCB_HUMAN	0.01676	3.41693
GNAQ_HUMAN	0.02325	3.41257
CATB_HUMAN	0.01433	3.40222
UBE2N_HUMAN	0.0276	3.34863
UB2V1_HUMAN	0.09486	3.30506
RL11_HUMAN	0.14384	3.25875
ML12B_HUMAN	0.0071	3.23695
LEG10_HUMAN	0.13087	3.23292
CDC37_HUMAN	0.4301	3.15084
MX1_HUMAN	0.00905	3.10548
HPSE_HUMAN	0.01144	3.06833
ALBU_HUMAN	0.01478	3.03516
URP2_HUMAN	0.02272	3.03272
CC187_HUMAN	0.06028	2.9911
KCY_HUMAN	0.0346	2.94586
MYH16_HUMAN	0.21408	2.91162
ILK_HUMAN	0.00079	2.90135
RB27B_HUMAN	0.02283	2.87774
AMPB_HUMAN	0.17444	2.8651
AIF1_HUMAN	0.11644	2.84334
CHM4B_HUMAN	0.01332	2.81592
MET22_HUMAN	0.17672	2.80007
ITB1_HUMAN	0.00401	2.79781
MMRN1_HUMAN	0.03468	2.76512
RAB18_HUMAN	0.21108	2.73434
K1C10_HUMAN	0.03569	2.73326
VWF_HUMAN	0.23367	2.70527
PERE_HUMAN	0.0544	2.70238
TTC24_HUMAN	0.03493	2.68766
K1C14_HUMAN	0.08657	2.68148
ARF4_HUMAN	0.10109	2.67664
PPIB_HUMAN	0.00453	2.66333
RACK1_HUMAN	0.1505	2.66209
LA_HUMAN	0.17792	2.64587
CBR3_HUMAN	0.05062	2.62663
CAVN2_HUMAN	0.02811	2.62516
SORCN_HUMAN	0.00103	2.62447
SPB6_HUMAN	0.26885	2.62299
TYPH_HUMAN	0.01165	2.62048
AT5G2_HUMAN	0.5246	2.61697
LRC47_HUMAN	0.14152	2.58898
PDLI1_HUMAN	0.01335	2.57444
SMD3_HUMAN	0.0844	2.54503
ECH1_HUMAN	0.10769	2.54096
FAS_HUMAN	0.03277	2.51656
S14L4_HUMAN	0.29051	2.51496
RAP1B_HUMAN	0.00338	2.51493
LEGL_HUMAN	0.19586	2.51349
E2AK2_HUMAN	0.48734	2.5104
ELOB_HUMAN	0.09264	2.47378
GPDM_HUMAN	0.06665	2.44683
FBRL_HUMAN	0.11593	2.44408
SCN8A_HUMAN	0.12905	2.44128
RAB6A_HUMAN	0.10999	2.42211
COX5B_HUMAN	0.00584	2.42016
IGG1_HUMAN	0.01135	2.41583
TCPG_HUMAN	0.02364	2.41157
CAP7_HUMAN	0.44536	2.3998
IGHA1_HUMAN	0.06628	2.39326
GLOD4_HUMAN	0.05505	2.37841
RS10_HUMAN	0.43588	2.35537
SPB9_HUMAN	0.17317	2.35124
ERP29_HUMAN	0.05542	2.34408
MTPN_HUMAN	0.30512	2.34252
MYH9_HUMAN	0.19159	2.34193
CLH1_HUMAN	0.16895	2.32521
FIBA_HUMAN	0.00039	2.3237
GRP2_HUMAN	0.02675	2.30237
DUS3_HUMAN	0.39943	2.30171
ITA2B_HUMAN	0.00271	2.29964
RUXE_HUMAN	0.23569	2.29588
PABP2_HUMAN	0.20978	2.28964
CAN1_HUMAN	0.03166	2.27475
S35F3_HUMAN	0.35725	2.25119
AMPD3_HUMAN	0.2712	2.24422
SPTB1_HUMAN	0.04069	2.23028
DEMA_HUMAN	0.15936	2.22792
IFIT3_HUMAN	0.0996	2.2164
PECA1_HUMAN	0.12603	2.21202
STXB2_HUMAN	0.03447	2.20975
STIP1_HUMAN	0.20529	2.20605
CATD_HUMAN	0.11084	2.18674
VDAC1_HUMAN	0.5533	2.18216
UN13D_HUMAN	0.08604	2.18201
GRB2_HUMAN	0.05372	2.17774
TPM1_HUMAN	0.03725	2.16461
GDIA_HUMAN	0.1349	2.15829
CATA_HUMAN	0.07807	2.15772
PERM_HUMAN	0.54014	2.15606
HSPB1_HUMAN	0.05827	2.15431
KCD12_HUMAN	0.26661	2.15258
DCTN2_HUMAN	0.02154	2.14523
GRAA_HUMAN	0.11451	2.13018
ACTZ_HUMAN	0.02163	2.12619
IGSF2_HUMAN	0.18506	2.12475
RL27A_HUMAN	0.12511	2.1162
EF1A3_HUMAN	0.01312	2.10797
GELS_HUMAN	0.00398	2.10659
TPM4_HUMAN	0.00246	2.09905
RFA1_HUMAN	0.32526	2.09641
EM55_HUMAN	0.2959	2.08499
PTPRJ_HUMAN	0.45599	2.08305
CALD1_HUMAN	0.10254	2.08098
THIL_HUMAN	0.22121	2.07969
PLBL1_HUMAN	0.22241	2.07584
SNX6_HUMAN	0.22072	2.07034
PFKAM_HUMAN	0.08329	2.06453
ZN195_HUMAN	0.11975	2.03144
FIBG_HUMAN	0.0046	2.02206
TPP1_HUMAN	0.28788	2.00878
GANAB_HUMAN	0.10665	2.00736
ANXA3_HUMAN	0.07967	2.00669
CAH1_HUMAN	0.24931	2.00461
CATG_HUMAN	0.22755	1.99211
NDUA4_HUMAN	0.01125	1.98982
RHOA_HUMAN	0.06873	1.95979
GRP75_HUMAN	0.1152	1.95848
CLCA_HUMAN	0.00929	1.95823
H2A1C_HUMAN	0.55476	1.95556
CAH2_HUMAN	0.20142	1.95035
ICAM3_HUMAN	0.31516	1.94256
F10A5_HUMAN	0.11658	1.93534
RL27_HUMAN	0.33452	1.92843
SYUA_HUMAN	0.0159	1.9237
CALM3_HUMAN	0.49459	1.9198
PRAF2_HUMAN	0.26869	1.91623
RL7_HUMAN	0.17644	1.90771
ANX11_HUMAN	0.05976	1.9055
PTBP2_HUMAN	0.09863	1.9036
ACTN1_HUMAN	0.02169	1.89355
HS71B_HUMAN	0.1261	1.8898
RL12_HUMAN	0.05401	1.88288
HNRPL_HUMAN	0.20698	1.8808
C1QBP_HUMAN	0.28816	1.8721
AIFM1_HUMAN	0.05177	1.87084
BAX_HUMAN	0.30889	1.86559
ATPA_HUMAN	0.00828	1.85001
SRP09_HUMAN	0.32874	1.84185
TFR1_HUMAN	0.12328	1.84012
FLNA_HUMAN	0.11041	1.83804
RAB5C_HUMAN	0.48122	1.82055
EIF3D_HUMAN	0.15643	1.81906
PDIA4_HUMAN	0.01222	1.81368
6PGD_HUMAN	0.03796	1.81248
ILF3_HUMAN	0.07699	1.80787
MNDA_HUMAN	0.08192	1.8076
COPA_HUMAN	0.05224	1.78445
GRP78_HUMAN	0.02712	1.78385
IDHP_HUMAN	0.02394	1.78019
HXK1_HUMAN	0.00033	1.77732
TBCA_HUMAN	0.06716	1.77636
TERA_HUMAN	0.00906	1.76576
VINC_HUMAN	0.01956	1.75866
IDHC_HUMAN	0.40119	1.75289
CYFP1_HUMAN	0.061	1.75257
ENSA_HUMAN	0.13805	1.75202
THIO_HUMAN	0.0519	1.74875
NP1L1_HUMAN	0.58893	1.74144
CALX_HUMAN	0.06364	1.73899
H2AZ_HUMAN	0.22873	1.7379
PDIA1_HUMAN	0.11607	1.73294
CNDP2_HUMAN	0.09589	1.72456
COR1C_HUMAN	0.52338	1.71762
FCERG_HUMAN	0.03437	1.71401
PRDX6_HUMAN	0.10536	1.7041
CAND2_HUMAN	0.24741	1.69932
RAB10_HUMAN	0.04635	1.69456
K1C9_HUMAN	0.30789	1.68816
MTU1_HUMAN	0.12413	1.68739
STOM_HUMAN	0.04978	1.68548
LC7L2_HUMAN	0.11402	1.67694
SSRA_HUMAN	0.28886	1.66161
TYB4_HUMAN	0.24586	1.66031
NGAL_HUMAN	0.28779	1.65851
BIN2_HUMAN	0.00353	1.65466
ML12A_HUMAN	0.31071	1.65278
K2C1_HUMAN	0.38452	1.65171
CD177_HUMAN	0.18736	1.64869
LDHB_HUMAN	0.3012	1.64126
SDHA_HUMAN	0.33731	1.63884
TCPH_HUMAN	0.08431	1.63706
HCDH_HUMAN	0.18289	1.62641
GMPPB_HUMAN	0.53813	1.61731
SMD1_HUMAN	0.54792	1.61309
G3P_HUMAN	0.2127	1.61262
K22E_HUMAN	0.28116	1.6038
APT_HUMAN	0.32313	1.60379
VATB1_HUMAN	0.21574	1.59189
ATPO_HUMAN	0.03645	1.58434
GSTK1_HUMAN	0.06278	1.58169
ECHA_HUMAN	0.18089	1.58064
CAZA2_HUMAN	0.14009	1.57862
CALL5_HUMAN	0.30367	1.57597
VAV_HUMAN	0.32974	1.56516
ATP5H_HUMAN	0.3285	1.56185
CAN2_HUMAN	0.10045	1.56091
PRS7_HUMAN	0.42734	1.55825
MYO1G_HUMAN	0.31265	1.55294
ATPB_HUMAN	0.02874	1.53169
PDIA6_HUMAN	0.21337	1.52796
IQGA1_HUMAN	0.07579	1.52253
RB11B_HUMAN	0.07382	1.52234
VDAC2_HUMAN	0.26631	1.52038
TLN1_HUMAN	0.11659	1.5169
PRPS3_HUMAN	0.2632	1.51683
PDCD4_HUMAN	0.28646	1.5147
VATB2_HUMAN	0.26558	1.50669
ELNE_HUMAN	0.46417	1.5057
CISY_HUMAN	0.0598	1.50546
TBB4B_HUMAN	0.13019	1.50238
S10AC_HUMAN	0.70074	1.50037
PPGB_HUMAN	0.2873	1.49799
A1AT_HUMAN	0.44329	1.49701
CH10_HUMAN	0.04337	1.49429
MGA_HUMAN	0.48496	1.48876
GLU2B_HUMAN	0.12863	1.48858
K2C5_HUMAN	0.29501	1.4853
ENPL_HUMAN	0.14253	1.48484
NDUS7_HUMAN	0.51398	1.47692
DNM1L_HUMAN	0.46198	1.47519
ARPC5_HUMAN	0.16443	1.47399
JAM3_HUMAN	0.45784	1.47213
1A11_HUMAN	0.29461	1.47155
FLOT1_HUMAN	0.39523	1.46775
2AAA_HUMAN	0.087	1.46654
CHM1A_HUMAN	0.26686	1.46441
TBB1_HUMAN	0.25616	1.46019
TPM1_HUMAN	0.2821	1.45438
NASP_HUMAN	0.23605	1.45323
SART3_HUMAN	0.17649	1.4482
ESYT1_HUMAN	0.43149	1.44764
ARP2_HUMAN	0.15774	1.44505
GSTO1_HUMAN	0.08576	1.44503
AKCL2_HUMAN	0.38071	1.44242
TSP1_HUMAN	0.03951	1.44173
PDC10_HUMAN	0.33929	1.43985
ITB2_HUMAN	0.32517	1.43927
SRSF1_HUMAN	0.33967	1.43877
LEG1_HUMAN	0.34063	1.43319
RB11A_HUMAN	0.71945	1.4315
SAC1_HUMAN	0.44484	1.42878
ARPC2_HUMAN	0.34913	1.42149
CD9_HUMAN	0.49679	1.41848
TXD17_HUMAN	0.61461	1.41279
ARF3_HUMAN	0.61626	1.41249
BAP31_HUMAN	0.21638	1.40557
RL24_HUMAN	0.37736	1.405
RS30_HUMAN	0.5913	1.40428
H4G_HUMAN	0.55345	1.40256
NDKB_HUMAN	0.28205	1.40124
CALR_HUMAN	0.23106	1.398
IPYR_HUMAN	0.20568	1.39487
PSA3_HUMAN	0.49475	1.39484
SH3L1_HUMAN	0.13977	1.3935
RL40_HUMAN	0.66546	1.39023
SRC_HUMAN	0.22374	1.38641
MMP8_HUMAN	0.54368	1.38581
ATP5I_HUMAN	0.17927	1.38554
PERF_HUMAN	0.65922	1.38244
SYWC_HUMAN	0.66072	1.37793
ARC1B_HUMAN	0.25856	1.37786
HS90B_HUMAN	0.28052	1.37721
ACLY_HUMAN	0.29423	1.37315
COX6C_HUMAN	0.19192	1.36945
RL5_HUMAN	0.38027	1.36858
CBX3_HUMAN	0.25945	1.36844
NP1L4_HUMAN	0.4003	1.35359
PDIA3_HUMAN	0.05262	1.35009
LYSC_HUMAN	0.586	1.34259
EST1_HUMAN	0.62103	1.33847
UGPA_HUMAN	0.46119	1.33715
PADI4_HUMAN	0.6571	1.33279
GIT2_HUMAN	0.61379	1.33174
TRML1_HUMAN	0.51997	1.3306
F13A_HUMAN	0.27284	1.3295
PRDX3_HUMAN	0.32521	1.32822
C2CD5_HUMAN	0.29581	1.32663
RHOG_HUMAN	0.26952	1.32553
NNTM_HUMAN	0.2741	1.32499
STML2_HUMAN	0.57111	1.32497
CAR16_HUMAN	0.43868	1.3207
PRS8_HUMAN	0.78317	1.32058
SUMO2_HUMAN	0.45144	1.31912
RS14_HUMAN	0.44649	1.31792
CXCL7_HUMAN	0.25323	1.31699
MYL9_HUMAN	0.60706	1.31337
MPCP_HUMAN	0.08045	1.31331
ABT1_HUMAN	0.49493	1.30974
MYL6_HUMAN	0.35024	1.30818
DIAP1_HUMAN	0.35365	1.30402
RAB1A_HUMAN	0.51138	1.304
6PGL_HUMAN	0.3952	1.30135
PGM1_HUMAN	0.45233	1.30084
SHRM3_HUMAN	0.4675	0.767614
PAXX_HUMAN	0.62116	0.76628
FYB1_HUMAN	0.30778	0.763804
PRDX5_HUMAN	0.75235	0.763409
RAN_HUMAN	0.31644	0.76179
FKB1A_HUMAN	0.27396	0.751878
LBR_HUMAN	0.24549	0.748141
CAP1_HUMAN	0.19634	0.747149
ACTB_HUMAN	0.30943	0.746353
IGHG3_HUMAN	0.31948	0.745968
RAB1B_HUMAN	0.37946	0.745683
1433B_HUMAN	0.18316	0.743683
RL4_HUMAN	0.26671	0.742183
MADD_HUMAN	0.54661	0.742119
CYBP_HUMAN	0.50413	0.74177
ERP44_HUMAN	0.32252	0.741088
RETN_HUMAN	0.6154	0.740078
PTBP1_HUMAN	0.35409	0.738566
LAP2B_HUMAN	0.09765	0.737333
COF1_HUMAN	0.11639	0.736804
IF5A1_HUMAN	0.23185	0.731518
EHD1_HUMAN	0.37116	0.730658
PRDX2_HUMAN	0.32949	0.730501
SFPQ_HUMAN	0.12807	0.729037
G6PD_HUMAN	0.42358	0.725929
RS4X_HUMAN	0.12589	0.724293
RS21_HUMAN	0.256	0.723819
COR1A_HUMAN	0.40667	0.72185
STMN2_HUMAN	0.22248	0.720672
EF1A1_HUMAN	0.1912	0.720503
HNRL2_HUMAN	0.22124	0.720265
MDHC_HUMAN	0.37128	0.71963
PTPRC_HUMAN	0.14982	0.719492
AT5G1_HUMAN	0.60865	0.71731
LGUL_HUMAN	0.45889	0.712932
MMP9_HUMAN	0.52298	0.711892
CD14_HUMAN	0.36409	0.709519
PGM2_HUMAN	0.3313	0.708758
HXK3_HUMAN	0.28926	0.708314
SSBP_HUMAN	0.084	0.707331
1C15_HUMAN	0.51238	0.702459
DNJC8_HUMAN	0.21745	0.695276
PSME2_HUMAN	0.46255	0.691175
TCPA_HUMAN	0.20522	0.689231
ETFB_HUMAN	0.03987	0.68514
TCPB_HUMAN	0.17191	0.685075
H2A2A_HUMAN	0.55711	0.683497
PCBP1_HUMAN	0.05961	0.68163
ROA2_HUMAN	0.01127	0.680999
DHX9_HUMAN	0.18244	0.678402
ODO1_HUMAN	0.08601	0.676506
1A29_HUMAN	0.46456	0.674557
TALDO_HUMAN	0.05984	0.671096
SPTA1_HUMAN	0.41277	0.670253
SNP23_HUMAN	0.53784	0.667248
H2B1K_HUMAN	0.29197	0.667125
RS6_HUMAN	0.12533	0.666082
STAT1_HUMAN	0.35617	0.665079
SH3L3_HUMAN	0.04208	0.663344
CD5_HUMAN	0.35031	0.662189
BPI_HUMAN	0.48939	0.660057
RL3_HUMAN	0.21053	0.659101
IQGA2_HUMAN	0.4908	0.658393
IF4A1_HUMAN	0.28764	0.656928
XRCC5_HUMAN	0.47131	0.647661
MAOM_HUMAN	0.3216	0.647605
SRP14_HUMAN	0.06617	0.64568
ILEU_HUMAN	0.2323	0.645605
NUDC_HUMAN	0.26579	0.644757
CDC42_HUMAN	0.15945	0.637643
ANXA7_HUMAN	0.28335	0.636985
RL22_HUMAN	0.11458	0.636168
LSP1_HUMAN	0.01394	0.636039
KAD2_HUMAN	0.04344	0.635822
GIMA4_HUMAN	0.21037	0.627962
HNRPQ_HUMAN	0.21862	0.627135
RGS12_HUMAN	0.15706	0.625888
MGST3_HUMAN	0.1398	0.625436
PTN6_HUMAN	0.00223	0.624869
UBA1_HUMAN	0.01075	0.623918
SODM_HUMAN	0.38996	0.623592
STX11_HUMAN	0.47823	0.622604
AN32A_HUMAN	0.17771	0.621443
VTNC_HUMAN	0.19841	0.620973
CALM1_HUMAN	0.01577	0.617741
SAE2_HUMAN	0.18481	0.617367
H2B1B_HUMAN	0.15553	0.613489
VDAC3_HUMAN	0.21847	0.610544
CD63_HUMAN	0.44664	0.610031
HNRPR_HUMAN	0.00268	0.609958
SEPT9_HUMAN	0.04897	0.60988
COTL1_HUMAN	0.04194	0.60883
GBG5_HUMAN	0.2181	0.605818
ACTY_HUMAN	0.10715	0.604269
FUBP1_HUMAN	0.01256	0.598693
RASL3_HUMAN	0.38202	0.59537
PSIP1_HUMAN	0.07183	0.593423
RS15_HUMAN	0.19779	0.593172
ZN574_HUMAN	0.29475	0.591395
TGFB1_HUMAN	0.47812	0.590491
RBMX_HUMAN	0.09543	0.59015
HMGN1_HUMAN	0.14942	0.587687
PTMA_HUMAN	0.08572	0.585837
IMB1_HUMAN	0.08799	0.582316
RL23_HUMAN	0.19236	0.58148
IF2A_HUMAN	0.06452	0.581417
BTF3_HUMAN	0.05399	0.578518
CD59_HUMAN	0.38416	0.578389
1433E_HUMAN	0.2559	0.575364
HNRPM_HUMAN	0.00098	0.575354
RL31_HUMAN	0.01658	0.574123
HP1B3_HUMAN	0.00411	0.572951
CYC_HUMAN	0.45626	0.572716
PRKDC_HUMAN	0.36422	0.571472
PFKAP_HUMAN	0.20411	0.570737
1B40_HUMAN	0.25908	0.57008
ENOA_HUMAN	0.21804	0.565947
TYB10_HUMAN	0.19245	0.56528
LEUK_HUMAN	0.03661	0.565243
SARNP_HUMAN	0.06258	0.565139
PGAM2_HUMAN	0.20815	0.564454
AMOL2_HUMAN	0.37957	0.562357
ATPK_HUMAN	0.28159	0.562352
SEPT7_HUMAN	0.01939	0.561221
SEPT2_HUMAN	0.28239	0.556093
RL19_HUMAN	0.02789	0.555932
LSM7_HUMAN	0.24343	0.553355
NHRF1_HUMAN	0.03692	0.552152
HMGB1_HUMAN	0.12381	0.54879
TBB5_HUMAN	0.16103	0.543721
RL26L_HUMAN	0.05882	0.541343
PSA2_HUMAN	0.45158	0.541312
PARP1_HUMAN	0.36439	0.539701
PLSL_HUMAN	0.06535	0.536948
NUCKS_HUMAN	0.06217	0.536103
PP2AA_HUMAN	0.18502	0.535389
RBM8A_HUMAN	0.05412	0.530064
RS15A_HUMAN	0.58731	0.525972
HNRPC_HUMAN	0.00561	0.523457
PLF4_HUMAN	0.12485	0.523123
LMNA_HUMAN	0.07047	0.521386
OPA1_HUMAN	0.05755	0.519719
LYRIC_HUMAN	0.07834	0.518288
RECQ1_HUMAN	0.17871	0.517043
NDUBB_HUMAN	0.49671	0.514892
EVL_HUMAN	0.01342	0.513117
NUDT5_HUMAN	0.07143	0.510304
APEX1_HUMAN	0.00267	0.509967
PEBP1_HUMAN	0.00211	0.507018
PABP3_HUMAN	0.13983	0.505763
RS5_HUMAN	0.13874	0.502684
RS16_HUMAN	0.36227	0.499151
H2B1M_HUMAN	0.08834	0.498787
PGRP1_HUMAN	0.24976	0.49751
SDHB_HUMAN	0.0232	0.497212
CD44_HUMAN	0.0945	0.489186
KRT82_HUMAN	0.121	0.480573
PSB9_HUMAN	0.40052	0.479175
CD8A_HUMAN	0.23787	0.476752
HMHA1_HUMAN	0.22665	0.473978
HMGA1_HUMAN	0.00154	0.473246
PDXK_HUMAN	0.08584	0.473116
CAZA1_HUMAN	0.01682	0.469978
RL23A_HUMAN	0.01519	0.4682
HMGN4_HUMAN	0.00689	0.467621
ROA1_HUMAN	0.05254	0.465224
H14_HUMAN	0.03914	0.464995
ACON_HUMAN	0.00447	0.4534
SURF4_HUMAN	0.14726	0.450589
RPR1B_HUMAN	0.35981	0.450004
CAMP_HUMAN	0.21683	0.443438
APLP2_HUMAN	0.04493	0.438507
H1X_HUMAN	0.00026	0.430797
TMA7_HUMAN	0.07407	0.43075
PAIRB_HUMAN	0.00173	0.428911
SC22B_HUMAN	0.46292	0.425174
RL30_HUMAN	0.10176	0.421357
MIPEP_HUMAN	0.24081	0.416334
GLRX1_HUMAN	0.00217	0.415235
PSME1_HUMAN	0.07588	0.410942
SNRPA_HUMAN	0.02867	0.409396
GARS_HUMAN	0.04807	0.408316
RAC2_HUMAN	0.03654	0.39588
H2A2B_HUMAN	0.08685	0.393756
VASP_HUMAN	0.33314	0.391617
RS17_HUMAN	0.04747	0.390664
PSB10_HUMAN	0.00281	0.390422
RBM3_HUMAN	0.00597	0.383934
CD99_HUMAN	0.0031	0.38207
OSTF1_HUMAN	0.16318	0.364887
RL29_HUMAN	0.06079	0.362306
DPYL5_HUMAN	0.00206	0.357561
ROA3_HUMAN	0.0462	0.347481
CREM_HUMAN	0.00075	0.340791
CAPG_HUMAN	0.00012	0.338983
UBC9_HUMAN	0.12432	0.332916
RL32_HUMAN	0.03562	0.324972
NFKB1_HUMAN	0.073	0.323065
H2B2F_HUMAN	0.01388	0.321422
H2B2E_HUMAN	0.01306	0.320385
CPNE1_HUMAN	0.0114	0.315475
PABP1_HUMAN	0.07615	0.312308
KHDR1_HUMAN	0.01363	0.309196
RS9_HUMAN	0.02944	0.308289
JAGN1_HUMAN	0.13633	0.303459
PA2G4_HUMAN	0.22418	0.288351
TM109_HUMAN	0.13591	0.288064
H2B1D_HUMAN	0.01404	0.277384
MIF_HUMAN	0.05064	0.259054
GNA12_HUMAN	0.19611	0.256018
NB5R3_HUMAN	0.12929	0.255833
H2B3B_HUMAN	0.0003	0.251082
RBM39_HUMAN	0.20815	0.244148
SMHD1_HUMAN	0.23891	0.240166
HMGN2_HUMAN	0.00052	0.218718
EIF3A_HUMAN	0.09593	0.218678
VATE1_HUMAN	0.00865	0.208074
IL16_HUMAN	0.20433	0.200516
H2AX_HUMAN	0.0161	0.195894
SF3B6_HUMAN	0.25956	0.18686
SPTCS_HUMAN	0.0452	0.156376
H2A2C_HUMAN	0.14151	0.122513
RLA1_HUMAN	0.11446	0.095674

## Sheet: cancer vs HEALTHY
Protein Name	P-value	Fold Change
S35F3_HUMAN	0.01252	5.94804
UTRO_HUMAN	0.00757	4.88892
FETUA_HUMAN	0.02416	3.57527
RL15_HUMAN	0.02441	2.98344
RUXE_HUMAN	0.02338	2.70587
KYNU_HUMAN	0.00041	2.57783
CY24B_HUMAN	0.00956	2.42441
CD5_HUMAN	0.03431	2.29806
RL34_HUMAN	0.01094	2.29531
1433F_HUMAN	0.03074	2.1454
TES_HUMAN	0.03079	2.11709
CATB_HUMAN	0.00893	2.09464
ENSA_HUMAN	0.046	2.08197
PTMA_HUMAN	0.00022	2.01205
ROA3_HUMAN	0.00563	1.9574
AHNK_HUMAN	0.04537	1.94888
CHM1B_HUMAN	0.01853	1.94734
MATR3_HUMAN	0.02025	1.94106
GIMA4_HUMAN	0.01961	1.93412
TTC24_HUMAN	0.0382	1.92552
STX7_HUMAN	0.03047	1.9249
H2B1K_HUMAN	0.00801	1.91862
CNDP2_HUMAN	0.0046	1.90742
VIME_HUMAN	0.0319	1.8908
IF5A1_HUMAN	0.00377	1.87678
ALDR_HUMAN	0.00678	1.86588
RGS12_HUMAN	0.00141	1.8629
DNJC8_HUMAN	0.00834	1.77669
ENOG_HUMAN	0.0056	1.76541
CAR16_HUMAN	0.02933	1.75129
PSB10_HUMAN	0.00213	1.73743
ROA0_HUMAN	0.00394	1.66333
PFKAM_HUMAN	0.02938	1.65635
AIFM1_HUMAN	0.04532	1.63942
TBCA_HUMAN	0.00014	1.59679
ROA1_HUMAN	0.02772	1.58657
UE2NL_HUMAN	0.02882	1.58308
CLCA_HUMAN	0.03961	1.576
RL8_HUMAN	0.01408	1.56471
DPYL2_HUMAN	0.0077	1.5643
SNRPA_HUMAN	0.02734	1.56047
LBR_HUMAN	0.01732	1.53621
PCBP1_HUMAN	0.00308	1.51867
COTL1_HUMAN	0.00758	1.50113
RL31_HUMAN	0.02568	1.48296
CD99_HUMAN	0.01241	1.46897
HNRH3_HUMAN	0.04355	1.43297
MDHM_HUMAN	0.03825	1.42442
ICAL_HUMAN	0.00267	1.41609
HNRPC_HUMAN	0.03587	1.35622
MIC19_HUMAN	0.03239	1.3398
PLEC_HUMAN	0.0064	1.3262
LEUK_HUMAN	0.00596	1.32077
PEBP1_HUMAN	0.04613	1.30564
TKT_HUMAN	0.02871	0.725173
HNRPU_HUMAN	0.04737	0.665075
ALDOA_HUMAN	0.01093	0.662068
H15_HUMAN	0.03818	0.627593
1A03_HUMAN	0.03231	0.565099
XRCC5_HUMAN	0.01043	0.535491
CYFP1_HUMAN	0.02076	0.531327
BTF3_HUMAN	0.02555	0.514409
COPA_HUMAN	0.03155	0.511666
ARPC5_HUMAN	0.04082	0.457268
PRAF2_HUMAN	0.03027	0.450151
HNRPD_HUMAN	0.04309	0.441707
CBX3_HUMAN	0.03616	0.421442
NONO_HUMAN	0.02839	0.418917
RS13_HUMAN	0.00601	0.400995
GLU2B_HUMAN	0.00723	0.386511
GBG5_HUMAN	0.04982	0.382767
CD177_HUMAN	0.01888	0.374689
H14_HUMAN	0.03367	0.357365
RASA3_HUMAN	0.02623	0.348166
1A11_HUMAN	0.02553	0.334431
VATE1_HUMAN	0.02991	0.295541
KAP3_HUMAN	0.03686	0.286318
LSM7_HUMAN	0.04097	0.162477
HBD_HUMAN	0.01807	0.0751798
HBB_HUMAN	0.01835	0.052169
