# Supplementary material for: Immunometabolic interference between cancer and COVID-19
Source: Front Immunol. 2023 Mar 29;14:1168455. doi: 10.3389/fimmu.2023.1168455 (PMC10090695; doi:10.3389/fimmu.2023.1168455)
Supplement: Supplementary Table 3 — List of identified and modulated small molecules in plasma with fold changes (FC) and p-values. [file Table_3.xlsx]

## Sheet: quantified molecules
LIST OF IDENTIFIED MOLECULES IN PLASMA
(9H-fluoren-9-yl)methanol, O-methoxycarbonyl-
(R*,S*)-2,3-Dihydroxybutanoic acid, tris(trimethylsilyl) deriv.
-2,5-Dimethoxy-4-Iodoamphetamine, N-trimethylsilyl-
1,1'-Biphenyl, 3,4-diethyl-
1,2,3-Butanetriol, 3TMS derivative
1,3-Propanediol, TMS derivative
1,3-di-iso-propylnaphthalene
1,5-Anhydroglucitol, 4TMS derivative
1,5-Pentanediol, 2TMS derivative
1,7-Dimethylxanthine
1-(1-Hydroxybutyl)-2,5-dimethoxybenzene
1-Butanamine, N,N-diethyl-
1-Deoxypentitol, 4TMS derivative
1-Methyl-N,N-bis(trimethylsilyl)-4-[(trimethylsilyl)oxy]-1H-imidazol-2-amine
1-Monomyristin, 2TMS derivative
1-Monopalmitin, 2TMS derivative
1-Octadecanol, TMS derivative
1-Octanol
1-Penten-3-one, 4(R)-t-butyldimethylsilyloxy-
1-Phenyl-1,2-ethanediol, 2TMS derivative
1-Propanamine, N,N-diethyl-
10-Nonadecenoic acid, (Z)-, TMS derivative
1H-Indene, 1-ethylidene-
1H-Indene, 5-butyl-6-hexyloctahydro-
1H-Indole-3-carboxylic acid, 1-pentyl-, 8-quinolinyl ester
1H-Indole-3-carboxylic acid
1H-Indole-3-ethanamine, 6-fluoro-a-methyl-N,1-bis(trimethylsilyl)-
1H-Indole-2-acetic aciid, 1-(trimethylsilyl)-, trimethylsilyl ester
1H-Naphtho[2,1-b]pyran, 3-ethenyldodecahydro-3,4a,7,7,10a-pentamethyl-, [3R-(3a,4aB,6aa,10aB,10ba)]-
2,2'-Bipyridine
2,4,7,9-Tetramethyl-5-decyne-4,7-diol, 2TMS derivative
2,4-Di-tert-butylphenoxytrimethylsilane
2,4-Dichlorobenzoic acid, TMS derivative
2,4-Imidazolidinedione, 5,5-dimethyl-, mono(tert-butyldimethylsilyl) derivative
2,5-Cyclohexadiene-1,4-dione, 2,6-bis(1,1-dimethylethyl)-
2,5-Di-tert-butyl-4-((trimethylsilyl)oxy)phenol
2,5-Dimethoxymandelic acid, di-TMS
2-(Decanoyloxy)propane-1,3-diyl dioctanoate
2-Allyl-1,4-dimethoxybenzene
2-Aminobutanoic acid, 2TMS derivative
2-Aminomalonic acid, N,O,O,-TMS
2-Cyclohexen-1-one, 3,5-dimethyl-
2-Hydroxy-3-methylbutyric acid, 2TMS derivative
2-Hydroxy-5-methoxybenzaldehyde, TMS derivative
2-Hydroxybutyric acid, 2TMS derivative
2-Monomyristin, 2TMS derivative
2-Monostearin, 2TMS derivative
2-Palmitoylglycerol, 2TMS derivative
3,4-Dimethoxymandelic acid, di-TMS
3,4-Dimethoxyphenol, TMS derivative
3-(2-Hydroxyethyl)imidazole-2-thione
3-Amino-2-piperidone, 2TMS derivative
3-Amino-5-morpholinomethyl-2-oxazolidinone
3-Hydroxy-2-((trimethylsilyl)oxy)propyl palmitate
3-Hydroxybutyric acid, 2TMS derivative
3-Indoleacetic acid, 2TMS derivative
3-Indolepropionic acid, 2TMS derivative
3-Pyridinol, TMS derivative
3-a-Trimethylsilyloxycholanic acid, trimethylsilyl ester
3B-4(-Methylbenzenesulfonyloxy)-5a-androstan-17-one
4'-Benzyloxy-5,7-dimethoxyflavone
4-Hydroxybenzaldehyde, TMS derivative
4-Hydroxybenzeneacetic acid, 2TMS derivative
4-Methyl-1,3-thiazole-5-carboxylic acid tbdms
4-Methylcinnamic acid
5,10-Diethoxy-2,3,7,8-tetrahydro-1H,6H-dipyrrolo[1,2-a:1',2'-d]pyrazine
5-Butyl-5-ethylpentadecane
Tryptamine
5-Hydroxyflavone
5-Methyl-2-hexanol
5-Octadecene, (E)-
6-Hydroxyflavone
7,9-Di-tert-butyl-1-oxaspiro(4,5)deca-6,9-diene-2,8-dione
7-Hydroxyflavone
8-Methylnonanoic acid, trimethylsilyl ester
Linoleic acid, TMS
9-Hexadecenoic acid, (Z)-, TBDMS derivative
9H-Purin-6-ol, 2TMS derivative
Uric acid - 4TMS
Acetamide, N,N-diethyl-
Acetamide, N-ethyl-
Acetoacetic acid, diTMS
Acetophenone
Aceturic acid, TMS derivative
Adrenaline, 4TMS derivative
Ala-B-Ala, N-trimethylsilyl-, trimethylsilyl ester
Androst-5-ene,1-acetoxy-16,17-dimethyl-20-oxo-
Androstane, (5a)-
Anthracene
Arabinitol, 5TMS derivative
Arachidonic acid, TMS derivative
Asparagine, 3TMS derivative
Azetidine, 1-acetyl-2-methyl-
Behenic acid, TMS derivative
Benzene, 1,1'-sulfonylbis[4-chloro-
Benzene, 1,4-dimethoxy-
Benzeneacetic acid, TMS derivative
Benzeneethanamine, N-[(pentafluorophenyl)methylene]-4-[(trimethylsilyl)oxy]-
Benzenepropanoic acid, 3,5-bis(1,1-dimethylethyl)-4-hydroxy-, methyl ester
Benzenepropanoic acid, TMS derivative
Benzoic Acid, TMS derivative
Benzoic acid, 2-hydroxy-3-[(2-hydroxy-4-methoxy-6-propylbenzoyl)oxy]-4-methoxy-6-propyl-, methyl ester
Benzophenone
Benzyl alcohol, TMS derivative
Boric acid, 3TMS derivative
Butanedioic acid, 2TMS derivative
Caffeine
Campesterol, TMS derivative
Caprolactam
Cholest-3,5-diene
Cholest-4-en-3-ol, (3B)-, TMS derivative
Cholest-5-en-3-ol (3B)-, propanoate
Cholest-7-en-3-ol, (3B,5a)-, TMS derivative
Cholesterol
Cholesterol, TMS derivative
D-(+)-Talofuranose, pentakis(trimethylsilyl) ether (isomer 2)
D-(-)-Ribofuranose, tetrakis(trimethylsilyl) ether (isomer 2)
D-Allofuranose, pentakis(trimethylsilyl) ether
D-Altrose, 5TMS derivative
D-Arabinopyranose, 4TMS derivative (isomer 2)
D-Fructose, 5TMS derivative
D-Fucitol, 5TMS derivative
D-Glucose, 5TMS derivative
D-Mannose, 5TMS derivative
Dehydroisoandrosterone acetate
Deoxycholic Acid, 2TMS derivative
Desmosterol, TMS derivative
Dihydroxyacetone, 2TMS derivative
Diphenyl ether
Doconexent, TMS derivative
Dodecanoic acid, TMS derivative
Ephedrine, 2TMS derivative
Ergost-8(14)-en-3-ol, (3B)-, TMS derivative
Erythritol, 4TMS derivative
Erythrono-1,4-lactone, (E)-, 2TMS derivative
Ethanone, 2-(3-chlorophenyl)-1-(1-pentyl-1H-indol-3-yl)-
Ethyl iso-allocholate
Ethyl a-D-glucopyranoside, 4TMS derivative
Ethyl(2-hydroxyethyl)carbamic acid, O,O'-bis(trimethylsilyl)
Glucopyranose, 5TMS derivative
Glycerol monostearate, 2TMS derivative
Glycerol, 3TMS derivative
Glycine, 3TMS derivative
Glycolic acid, 2TMS derivative
Guanidine, N,N-dimethyl-
Heptadecanoic acid, TMS derivative
Heptadecanoic acid, glycerine-(1)-monoester, bis-O-trimethylsilyl-
Heptanoic acid, TMS derivative
Hexanedioic acid, 2TMS derivative
Hexanoic acid, 2-[(trimethylsilyl)oxy]-, trimethylsilyl ester
Hexopyranose, 5TMS derivative
Hippuric acid, TMS derivative
Hydroxychavicol, bis-O-TMS
Hymexazole, tert-butyldimethylsilyl ether
Indole-3-lactic acid, 3TMS derivative
Inosose-2, 1,3,4,5,6-pentakis-O-(trimethylsilyl)-, myo-
Iodotrimethylsilane
Isofucosterol, O-TMS
Isopropyl alcohol, TMS derivative
L-3-Methylhistidine, 2TMS derivative
L-5-Oxoproline, , 2TMS derivative
L-Asparagine, 2TMS derivative
L-Citrulline, 3TMS derivative
L-Cystine, 4TMS derivative
L-Glutamine, 3TMS derivative
L-Isoleucine, 2TMS derivative
L-Kynurenine, TMS derivative
L-Leucine, TMS derivative
L-Tryptophan
Lactic Acid, 2TMS derivative
Lansoprazole
Lanthionine, N,N',O,O'-tetrakis(trimethylsilyl)-
Luteolin
Myristic acid, TMS derivative
N-(2-Acetamido)iminodiacetic acid, 3TMS derivative
N-Butyl-1-cyclopropyl-2-methyl-5-oxopyrrolidine-2-carboxamide
N-Formylglycine, 2TMS derivative
N-Isobutyrylglycine
N-Acetyl-L-alanine, TBDMS derivative
N-Methylacetamide, TMS derivative
Niacinamide
Nonadecanoic acid, TMS derivative
Nonanoic acid, TMS derivative
Octanoic acid, TMS derivative
Oleic Acid, (Z)-, TMS derivative
Oxalic acid, 2TMS derivative
Palmitic Acid, TMS derivative
Pentadecanoic acid, TMS derivative
Pentanedioic acid, 2TMS derivative
Phenol, 2,4-bis(1-methyl-1-phenylethyl)-
Phenoxyacetic acid, TMS derivative
Phenylacetylglutamine, O-TMS
Phenylpropanolamine, 2TMS derivative
Phosphoric acid, bis(trimethylsilyl)monomethyl ester
Pipecolic acid, 2TMS derivative
Pyrene
Pyroglutamic acid, TMS derivative
Ribitol, 5TMS derivative
Ribonic acid, 2,3,4,5-tetrakis-O-(trimethylsilyl)-, trimethylsilyl ester
S-Allyl-L-Cysteine
Stearic acid, TMS derivative
Stigmasterol, TMS derivative
Supraene
Syringaldehyde, TMS derivative
Talose, 5TMS derivative
Urea, 2TMS derivative
trans-Dehydroandrosterone, trifluoroacetate
a-Tocopherol, TMS derivative
B-D-Galactofuranose, 1,2,3,5,6-pentakis-O-(trimethylsilyl)-
B-D-Glucopyranose, 5TMS derivative
DL-Phenylalanine, TMS derivative
Glycine, di-TMS
L-Alanine, 2TMS derivative
L-Aspartic acid, 2TMS derivative
L-Aspartic acid, 3TMS derivative
L-Glutamic acid, 3TMS derivative
L-Histidine, N,1-bis(trimethylsilyl)-, trimethylsilyl ester
L-Isoleucine, TMS derivative
L-Leucine, 2TMS derivative
L-Lysine, 4TMS derivative
L-Methionine, 2TMS derivative
L-Proline, trimethylsilyl ester
L-Threonine, 2TMS derivative
L-Threonine, 3TMS derivative
L-Tyrosine, 3TMS derivative
L-Valine, 2TMS derivative
L-Valine, TMS derivative
Phenylalanine, 2TMS derivative
Serine, 3TMS derivative
Tyrosine, 2TMS derivative

## Sheet: modulated molecules
Cancer vs Sars-Cov-2	FC	raw.pval		cancer vs HEALTHY	FC	raw.pval		Sars-Cov-2 vs HEALTHY	FC	raw.pval		Sars-Cov-2 cancer vs Sars-Cov-2	FC	raw.pval		Sars-Cov-2 cancer vs-19 vs Cancer	FC	raw.pval
1,7-Dimethylxanthine	18.06	3.2784e-08		L-Isoleucine, TMS derivative	0.23721	0.00012633		L-Isoleucine, TMS derivative	0.19717	4.2452e-07		4'-Benzyloxy-5,7-dimethoxyflavone	1.9876	0.016659		Caffeine	0.098948	3.6283e-05
2-Hydroxybutyric acid, 2TMS derivative	0.17743	5.2274e-07		Hippuric acid, TMS derivative	4.3159	0.00036311		2-Hydroxybutyric acid, 2TMS derivative	170.54	1.4574e-06		Arachidonic acid, TMS derivative	2.7208	0.017279		Butanedioic acid, 2TMS derivative	2.3012	4.0959e-05
Caffeine	8.328	4.6657e-06		Hydroxychavicol, bis-O-TMS	2.2096	0.0024067		1,7-Dimethylxanthine	0.031693	4.9846e-06		4-Methyl-1,3-thiazole-5-carboxylic acid tbdms	0.68653	0.034101		a-Tocopherol, TMS derivative	0.56976	4.2575e-05
4-Hydroxybenzeneacetic acid, 2TMS derivative	0.16906	9.7563e-05		1H-Indole-2-acetic aciid, 1-(trimethylsilyl)-, trimethylsilyl ester	0.3767	0.0035359		Caffeine	0.1013	5.2175e-06		a-Tocopherol, TMS derivative	0.68474	0.035312		Tryptamine	0.44877	0.00011073
Butanedioic acid, 2TMS derivative	0.46767	0.00011372		Lanthionine, N,N',O,O'-tetrakis(trimethylsilyl)-	3.2013	0.015311		a-Tocopherol, TMS derivative	0.62681	1.8685e-05		L-Threonine, 2TMS derivative	0.56353	0.043329		Oxalic acid, 2TMS derivative	0.49568	0.00011301
Hexopyranose, 5TMS derivative	0.041014	0.00012843		Ethyl a-D-glucopyranoside, 4TMS derivative	3.8207	0.015391		Benzeneethanamine, N-[(pentafluorophenyl)methylene]-4-[(trimethylsilyl)oxy]-	0.47825	2.9732e-05		Tryptamine	0.58188	0.043638		2-Hydroxybutyric acid, 2TMS derivative	6.5181	0.00044887
Hippuric acid, TMS derivative	5.1801	0.00028471		a-Tocopherol, TMS derivative	0.75788	0.018459		Butanedioic acid, 2TMS derivative	2.182	0.000252		Glycolic acid, 2TMS derivative	0.28396	0.045399		L-Glutamic acid, 3TMS derivative	2.4792	0.00055123
1-(1-Hydroxybutyl)-2,5-dimethoxybenzene	1.4807	0.00073647		N-Formylglycine, 2TMS derivative	0.16718	0.019347		Benzyl alcohol, TMS derivative	0.66778	0.00032899		L-Histidine, N,1-bis(trimethylsilyl)-, trimethylsilyl ester	1.4589	0.046366		Linoleic acid, TMS	3.1733	0.00069718
Glycerol monostearate, 2TMS derivative	0.019546	0.00097171		Androst-5-ene,1-acetoxy-16,17-dimethyl-20-oxo-	0.34919	0.019823		3-Indolepropionic acid, 2TMS derivative	0.16185	0.00034814						Androst-5-ene,1-acetoxy-16,17-dimethyl-20-oxo-	4.9417	0.0013811
N-(2-Acetamido)iminodiacetic acid, 3TMS derivative	0.15845	0.0016433		L-Citrulline, 3TMS derivative	0.34808	0.01996		Phenoxyacetic acid, TMS derivative	0.13955	0.00043963						1,7-Dimethylxanthine	0.016291	0.0018267
2-(Decanoyloxy)propane-1,3-diyl dioctanoate	0.11505	0.0017795		L-3-Methylhistidine, 2TMS derivative	4.451	0.025032		Linoleic acid, TMS	4.1992	0.00045287						L-Tryptophan	0.29076	0.0032995
Pipecolic acid, 2TMS derivative	2.3634	0.0020367		Caprolactam	0.00019647	0.027767		3-Indoleacetic acid, 2TMS derivative	0.57117	0.00068873						Glycerol monostearate, 2TMS derivative	40.633	0.0068224
Androstane, (5a)-	0.32038	0.0024345		N-Isobutyrylglycine	4.5483	0.029261		4-Methyl-1,3-thiazole-5-carboxylic acid tbdms	1.7922	0.00076297						Hexopyranose, 5TMS derivative	21.466	0.0096328
Benzeneethanamine, N-[(pentafluorophenyl)methylene]-4-[(trimethylsilyl)oxy]-	1.6237	0.0028513		Oxalic acid, 2TMS derivative	0.66571	0.042031		L-Tryptophan	0.42419	0.0015848						Dihydroxyacetone, 2TMS derivative	0.30318	0.015448
Androst-5-ene,1-acetoxy-16,17-dimethyl-20-oxo-	0.098178	0.0030661		Benzyl alcohol, TMS derivative	0.75692	0.042105		1H-Indole-2-acetic aciid, 1-(trimethylsilyl)-, trimethylsilyl ester	0.3297	0.0016857						Deoxycholic Acid, 2TMS derivative	0.35922	0.022547
Behenic acid, TMS derivative	0.15751	0.0031736		Hexopyranose, 5TMS derivative	0.25753	0.04219		trans-Dehydroandrosterone, trifluoroacetate	0.27035	0.0029122						10-Nonadecenoic acid, (Z)-, TMS derivative	62.075	0.02406
D-Fructose, 5TMS derivative	0.25273	0.0032674		L-Glutamine, 3TMS derivative	0.47377	0.043153		3-(2-Hydroxyethyl)imidazole-2-thione	0.49308	0.0029952						Acetamide, N-ethyl-	0.61865	0.024338
Ethyl(2-hydroxyethyl)carbamic acid, O,O'-bis(trimethylsilyl)	0.27462	0.0039533		Phenol, 2,4-bis(1-methyl-1-phenylethyl)-	1.7083	0.047368		Pipecolic acid, 2TMS derivative	0.40057	0.0030516						N-Formylglycine, 2TMS derivative	8.5729	0.027947
Pentanedioic acid, 2TMS derivative	1.7248	0.0041038						Oxalic acid, 2TMS derivative	0.49164	0.0066703						Ethyl(2-hydroxyethyl)carbamic acid, O,O'-bis(trimethylsilyl)	2.5069	0.032633
3-Amino-2-piperidone, 2TMS derivative	2.338	0.0045745						L-Glutamic acid, 3TMS derivative	2.4528	0.0068172						Anthracene	1.3526	0.034104
3-Indoleacetic acid, 2TMS derivative	1.8676	0.0059813						5,10-Diethoxy-2,3,7,8-tetrahydro-1H,6H-dipyrrolo[1,2-a:1',2'-d]pyrazine	0.40443	0.0090859						4-Hydroxybenzeneacetic acid, 2TMS derivative	7.1575	0.034267
Caprolactam	9.7742e-05	0.0065503						5-Butyl-5-ethylpentadecane	0.53783	0.010808						3-Indoleacetic acid, 2TMS derivative	0.4311	0.03495
Isofucosterol, O-TMS	0.004721	0.0071427						Lanthionine, N,N',O,O'-tetrakis(trimethylsilyl)-	3.103	0.011438						Dodecanoic acid, TMS derivative	2.5306	0.042178
5,10-Diethoxy-2,3,7,8-tetrahydro-1H,6H-dipyrrolo[1,2-a:1',2'-d]pyrazine	6.1989	0.0078999						1,5-Anhydroglucitol, 4TMS derivative	2.7843	0.015924						2-(Decanoyloxy)propane-1,3-diyl dioctanoate	5.4154	0.043095
1H-Indene, 5-butyl-6-hexyloctahydro-	4.1179	0.0079009						4'-Benzyloxy-5,7-dimethoxyflavone	0.41919	0.017417						Doconexent, TMS derivative	1.5962	0.044046
L-Citrulline, 3TMS derivative	0.10279	0.0082097						Glycerol monostearate, 2TMS derivative	3.4722	0.018196						Stearic acid, TMS derivative	4.5791	0.044265
10-Nonadecenoic acid, (Z)-, TMS derivative	0.0026091	0.0089678						2-Cyclohexen-1-one, 3,5-dimethyl-	0.50293	0.019319						Pipecolic acid, 2TMS derivative	0.60601	0.045179
1H-Indole-3-carboxylic acid	0.012442	0.0097972						Aceturic acid, TMS derivative	5.838	0.022583						L-Threonine, 2TMS derivative	0.458	0.049759
N-Formylglycine, 2TMS derivative	0.015726	0.010098						4-Hydroxybenzeneacetic acid, 2TMS derivative	4.2847	0.022998
Heptanoic acid, TMS derivative	1.4679	0.011315						Cholesterol	0.44628	0.023637
a-Tocopherol, TMS derivative	1.3358	0.012817						Benzenepropanoic acid, TMS derivative	0.4516	0.024374
Cholest-4-en-3-ol, (3B)-, TMS derivative	0.024651	0.013327						DL-Phenylalanine, TMS derivative	1.4369	0.026075
3,4-Dimethoxymandelic acid, di-TMS	1.3019	0.017232						Hydroxychavicol, bis-O-TMS	2.4184	0.027645
L-Kynurenine, TMS derivative	0.21398	0.017265						Doconexent, TMS derivative	1.7081	0.028183
Ribitol, 5TMS derivative	0.28325	0.019975						Ala-B-Ala, N-trimethylsilyl-, trimethylsilyl ester	0.054309	0.028726
Tryptamine	1.4544	0.022269						Adrenaline, 4TMS derivative	2.8601	0.031737
L-Tryptophan	2.8325	0.023612						D-(+)-Talofuranose, pentakis(trimethylsilyl) ether (isomer 2)	0.27145	0.031756
Benzenepropanoic acid, TMS derivative	2.6536	0.02447						D-Glucose, 5TMS derivative	0.37514	0.037198
2-Cyclohexen-1-one, 3,5-dimethyl-	1.5307	0.024607						Ethyl(2-hydroxyethyl)carbamic acid, O,O'-bis(trimethylsilyl)	8.2366	0.037269
S-Allyl-L-Cysteine	3.0337	0.02694						Supraene	0.62802	0.041028
Arachidonic acid, TMS derivative	13.79	0.029698						2-Palmitoylglycerol, 2TMS derivative	0.22554	0.043498
Benzeneacetic acid, TMS derivative	0.19506	0.031363						Erythritol, 4TMS derivative	1.8702	0.043622
5-Hydroxyflavone	0.086049	0.031501						D-Allofuranose, pentakis(trimethylsilyl) ether	7.6185	0.045834
Phosphoric acid, bis(trimethylsilyl)monomethyl ester	0.745	0.031574						Heptadecanoic acid, TMS derivative	1.399	0.047778
Uric acid - 4TMS	0.72664	0.042485						Oleic Acid, (Z)-, TMS derivative	0.48327	0.048512
Glucopyranose, 5TMS derivative	0.052838	0.044777						Heptadecanoic acid, glycerine-(1)-monoester, bis-O-trimethylsilyl-	0.66037	0.049163
Oxalic acid, 2TMS derivative	1.4802	0.046675						L-Cystine, 4TMS derivative	1.9225	0.049328
3-Hydroxy-2-((trimethylsilyl)oxy)propyl palmitate	1.7587	0.047241
