# Supplementary material for: Immunometabolic interference between cancer and COVID-19
Source: Front Immunol. 2023 Mar 29;14:1168455. doi: 10.3389/fimmu.2023.1168455 (PMC10090695; doi:10.3389/fimmu.2023.1168455)
Supplement: Supplementary Table 5 — Prediction score of the canonical pathway analysis performed on proteomic data. [file Table_5.xlsx]

## Sheet: Common Canonical Pathway z-scor
	Prediction scores
Common Canonical Pathway	Sars-CoV-2/CP vs HEALTHY	Sars-CoV-2 vs HEALTHY	CP vs HEALTHY
EIF2 Signaling	-1.63299	-1.34164	2
Systemic Lupus Erythematosus In T Cell Signaling Pathway	-1.34164	-2	0
NAD Signaling Pathway	-1.34164	-1.88982	0
Protein Kinase A Signaling	-0.632456	-1.38675	-1.34164
Opioid Signaling Pathway	-0.447214	-1.34164	-2
Semaphorin Neuronal Repulsive Signaling Pathway	-0.447214	-0.377964	0
PTEN Signaling	-0.447214	0	0
Sirtuin Signaling Pathway	-0.377964	-2.11058	-2
PI3K/AKT Signaling	0	2	0
RHOGDI Signaling	0	-1	0
P2Y Purigenic Receptor Signaling Pathway	0	0	0
Hepatic Fibrosis Signaling Pathway	0.333333	0.377964	0
HIF1α Signaling	0.447214	0.447214	0
eNOS Signaling	0.447214	0	0
Systemic Lupus Erythematosus In B Cell Signaling Pathway	0.816497	0	0
Cardiac Hypertrophy Signaling (Enhanced)	0.816497	-0.377964	0
Synaptogenesis Signaling Pathway	0.816497	0	0
ILK Signaling	0.816497	0.816497	0
Role of NFAT in Regulation of the Immune Response	1	0	0
NUR77 Signaling in T Lymphocytes	1	0	0
Cardiac Hypertrophy Signaling	1	1.34164	0
Role of NFAT in Cardiac Hypertrophy	1	1	0
Ephrin Receptor Signaling	1	0.447214	0
Synaptic Long Term Potentiation	1	0	0
CLEAR Signaling Pathway	1	0	0
Huntington's Disease Signaling	1	0	0
PPARα/RXRα Activation	1	-1	0
ERK/MAPK Signaling	1	0	0
Renin-Angiotensin Signaling	1	0	0
Coronavirus Pathogenesis Pathway	1	0	0
α-Adrenergic Signaling	1	0	0
Erythropoietin Signaling Pathway	1	0	0
G-Protein Coupled Receptor Signaling	1.13389	0.816497	0
Actin Cytoskeleton Signaling	1.13389	1.88982	0
Leukocyte Extravasation Signaling	1.34164	0	0
Oxytocin In Brain Signaling Pathway	1.34164	0.447214	0
IL-8 Signaling	1.34164	1	0
Breast Cancer Regulation by Stathmin1	1.34164	0	0
Acute Phase Response Signaling	1.34164	2	0
Oxytocin Signaling Pathway	1.34164	0.816497	0
Natural Killer Cell Signaling	1.63299	2	0
Phospholipase C Signaling	1.63299	1.34164	0
Ferroptosis Signaling Pathway	1.88982	0.816497	1
FAK Signaling	1.88982	1.63299	0
Pulmonary Fibrosis Idiopathic Signaling Pathway	2	0	0
T Cell Receptor Signaling	2	0	0
NRF2-mediated Oxidative Stress Response	2	0	0
Estrogen Receptor Signaling	2.23607	1.34164	0
Integrin Signaling	2.3094	2.52982	0
Phagosome Formation	2.52982	3	0
